# Supplementary material for: Formative research to inform development of a new diagnostic for soil-transmitted helminths: Going beyond the laboratory to ensure access to a needed product
Source: PLoS Negl Trop Dis. 2019 May 31;13(5):e0007372. doi: 10.1371/journal.pntd.0007372 (PMC6561600; doi:10.1371/journal.pntd.0007372)
Supplement: S1 File — (XLSX) [file pntd.0007372.s001.xlsx]

## Sheet: STH Source Data2012
Source: WHO - STH
Country	Year	Population requiring PC for STH Pre-SAC	Number of Pre-SAC targeted	Reported number of Pre-SAC treated	Drug used Pre-SAC	Programme coverage Pre-SAC	National coverage Pre-SAC	Population requiring PC for STH SAC	Number of SAC targeted	Reported number of SAC treated	Drug used SAC	Programme coverage SAC	National coverage SAC
Afghanistan	2012	4568836	4916958	5127008	Mbd	1.0427	1	9476953	-	-	-	-	-
American Samoa	2012	No PC required	-	-	-	-	-	0	-	-	-	-	-
Angola	2012	2715366	-	-	-	-	-	5827044	-	-	-	-	-
Antigua and Barbuda	2012	33	-	-	-	-	-	84	-	-	-	-	-
Argentina	2012	274710	-	-	-	-	-	664022	-	-	-	-	-
Armenia	2012	13163	-	-	-	-	-	29274	-	-	-	-	-
Azerbaijan	2012	379150	-	-	-	-	-	631765	671291	375025	Alb	0.5587	0.5936
Bangladesh	2012	11476460	-	845455	Dec+Alb	-	0.0737	31390608	-	3083337	Dec+Alb	-	0.0982
Bangladesh	2012	11476460	15406655	15259266	Mbd - round 1	0.9904	1	31390608	-	8306786	Mbd - round 1	-	0.2646
Bangladesh	2012	11476460	15914255	15681872	Mbd - round 2	0.9854	1	31390608	-	24696635	Mbd - round 2	-	0.7868
Belize	2012	3065	39979	28763	Alb	0.7195	1	7449	88940	93557	Alb	1.0519	1
Benin	2012	1241792	-	-	-	-	-	2486600	-	209885	Ivm+Alb	-	0.0844
Bhutan	2012	19673	-	-	-	-	-	49862	-	-	-	-	-
Bolivia	2012	984149	-	-	-	-	-	2377426	-	1474	Mbd	-	0.0006
Botswana	2012	73239	-	-	-	-	-	171068	-	-	-	-	-
Brazil	2012	3045189	-	-	-	-	-	8892643	144947	21736	Alb	0.15	0.0024
Burkina Faso	2012	2450478	-	-	-	-	-	4775664	-	4137816	Ivm+Alb	-	0.8664
Burkina Faso	2012	-	-	-	-	-	-	4775664	440300	425764	Alb	0.967	0.0892
Burundi	2012	979305	1273338	1280384	Alb - round 1	1.0055	1	2029795	2367803	2668804	Alb - round 1	1.1271	1
Burundi	2012	979305	1273338	1218476	Alb - round 2	0.9569	1	2029795	2367803	2561110	Alb - round 2	1.0816	1
Cambodia	2012	1200691	-	-	-	-	-	2933536	3141287	2569940	Mbd - round 1	0.8181	0.8761
Cambodia	2012	-	-	-	-	-	-	2933536	3141287	2425403	Mbd - round 2	0.7721	0.8268
Cameroon	2012	2485659	3167598	3011709	Mbd - round 1	0.9508	1	5123849	-	2479683	Ivm+Alb	-	0.4839
Cameroon	2012	2485659	3272614	3103127	Mbd - round 2	0.9482	1	5123849	-	4125127	Mbd	-	0.8051
Cape Verde	2012	39450	-	-	-	-	-	103237	-	-	-	-	-
CAR	2012	526099	643623	612483	Alb/Mbd - round 1	0.9516	1	1156032	542695	495529	Alb	0.9131	0.4286
Central African Republic	2012	526099	643623	545619	Alb/Mbd - round 2	0.8477	1	-	-	-	-	-	-
Chad	2012	1638086	-	-	-	-	-	3266706	-	-	-	-	-
Chile	2012	35242	-	-	-	-	-	90236	-	-	-	-	-
China	2012	7227856	-	-	-	-	-	18435251	-	-	-	-	-
Colombia	2012	1369424	-	511	Alb	-	0.0004	3353448	-	1373	Alb	-	0.0004
Comoros	2012	63789	-	-	-	-	-	130598	-	-	-	-	-
Congo	2012	511535	-	-	-	-	-	1067270	-	-	-	-	-
Cook Islands	2012	No PC required	-	-	-	-	-	0	-	-	-	-	-
Costa Rica	2012	13378	-	-	-	-	-	36617	-	-	-	-	-
Cote d'Ivoire	2012	2397123	-	-	-	-	-	5284247	-	-	-	-	-
Cuba	2012	39626	-	-	-	-	-	122381	-	-	-	-	-
DPR Korea	2012	556284	1029584	1025433	Mbd - round 1	0.996	1	1520647	4129114	3864851	Alb	0.936	1
DPR Korea	2012	556284	1029869	1025153	Mbd - round 2	0.9954	1	-	-	-	-	-	-
Democratic Republic of the Congo	2012	9619662	-	-	-	-	-	19625722	-	-	-	-	-
Djibouti	2012	40551	-	-	-	-	-	91328	-	-	-	-	-
Dominica	2012	770	-	-	-	-	-	1953	-	-	-	-	-
Dominican Republic	2012	327414	-	67862	Alb	-	0.2073	794937	-	1350621	Alb	-	1
Ecuador	2012	91935	-	-	-	-	-	229480	-	-	-	-	-
Egypt	2012	No PC required	-	-	-	-	-	0	-	-	-	-	-
El Salvador	2012	65459	-	465	Mbd	-	0.0071	167928	-	366037	Mbd	-	1
Equatorial Guinea	2012	43562	-	-	-	-	-	86129	-	-	-	-	-
Ethiopia	2012	9500007	-	-	-	-	-	22806104	-	301870	Ivm+Alb	-	0.0132
Fiji	2012	67739	-	26534	Dec+Alb	-	0.3917	176609	-	79132	Dec+Alb	-	0.4481
Fiji	2012	-	-	-	-	-	-	176609	-	35750	Alb	-	0.2024
French Polynesia	2012	No PC required	-	15034	Dec+Alb	-	-	0	-	38658	Dec+Alb	-	-
Gabon	2012	150953	237049	152491	Alb/Mbd	0.6433	1	350738	-	-	-	-	-
Gambia	2012	77268	-	-	-	-	-	163640	-	-	-	-	-
Ghana	2012	104675	-	-	-	-	-	357203	-	2142757	Ivm+Alb	-	1
Ghana	2012	-	-	-	-	-	-	357203	1716739	1505823	Alb	0.8771	1
Grenada	2012	270	-	-	-	-	-	626	-	-	-	-	-
Guatemala	2012	994452	-	323957	Alb	-	0.3258	2222457	-	431691	Alb	-	0.1942
Guinea	2012	1355440	-	-	-	-	-	2749127	758231	691649	Pzq+Alb	0.9122	0.2516
Guinea Bissau	2012	195065	-	-	-	-	-	400021	-	-	-	-	-
Guyana	2012	7661	-	6479	Dec+Alb	-	0.8457	29020	-	32722	Dec+Alb	-	1
Haiti	2012	992614	-	823283	Dec+Alb	-	0.8294	2356806	-	1883865	Dec+Alb	-	0.7993
Haiti	2012	-	-	-	-	-	-	2356806	-	1378409	Alb	-	0.5849
Honduras	2012	781303	3171	1926	Mbd	0.6074	0.0025	1840094	-	-	-	-	-
India	2012	70817911	-	26207660	Dec+Alb	-	0.3701	170736560	-	84246216	Dec+Alb	-	0.4934
India	2012	-	-	-	-	-	-	170736560	-	26509505	Mbd	-	0.1553
Indonesia	2012	16927022	-	1268360	Dec+Alb	-	0.0749	43553513	-	4351349	Dec+Alb	-	0.0999
Iraq	2012	1153656	-	-	-	-	-	2420836	-	-	-	-	-
Jamaica	2012	40160	-	-	-	-	-	104321	-	-	-	-	-
Kenya	2012	5493090	-	-	-	-	-	11165242	-	4613480	Alb	-	0.4132
Kiribati	2012	5384	-	483	Dec+Alb	-	0.0896	13996	-	1673	Dec+Alb	-	0.1195
Kiribati	2012	5384	-	9842	Alb	-	1	13996	-	16936	Alb	-	1
Kyrgyzstan	2012	35053	-	-	-	-	-	69534	-	-	-	-	-
Laos	2012	542115	-	5757	Dec+Alb	-	0.0106	1418853	-	20090	Dec+Alb	-	0.0142
Laos	2012	542115	-	302582	Mbd - round 1	-	0.5582	1418853	1362848	850992	Mbd - round 1	0.6244	0.5998
Laos	2012	542115	-	567743	Mbd - round 2	-	1	1418853	443474	314210	Mbd - round 2	0.7085	0.2215
Lesotho	2012	156500	-	-	-	-	-	378497	-	-	-	-	-
Liberia	2012	563214	492897	507508	Alb/Mbd	1.0296	0.9011	1132091	-	710651	Ivm+Alb	-	0.6277
Madagascar	2012	2721888	-	90276	Dec+Alb	-	0.0332	5853196	-	258761	Dec+Alb	-	0.0442
Madagascar	2012	-	-	-	-	-	-	5853196	1158709	831827	Mbd	0.7179	0.1421
Malawi	2012	2293122	-	-	-	-	-	4355173	-	3995457	Ivm+Alb	-	0.9174
Malawi	2012	-	-	-	-	-	-	4355173	3795722	3161535	Pzq+Alb	0.8329	0.7259
Malaysia	2012	No PC required	-	16172	Dec+Alb	-	-	0	-	56216	Dec+Alb	-	-
Maldives	2012	No PC required	-	-	-	-	-	0	-	-	-	-	-
Mali	2012	2403014	-	-	-	-	-	4630609	-	3623823	Ivm+Alb	-	0.7826
Marshall Islands	2012	4235	-	-	-	-	-	11009	-	-	-	-	-
Mauritania	2012	No PC required	477083	470828	Alb/Mbd	0.9869	-	0	-	135590	Pzq+Alb	-	-
Mauritius	2012	5796	-	-	-	-	-	17500	-	-	-	-	-
Mexico	2012	2778139	4542626	4722426	Alb - round 1	1.0396	1	6998909	13486445	13136445	Alb - round 1	0.974	1
Mexico	2012	2778139	4639483	4484945	Alb - round 2	0.9667	1	6998909	14100849	13908694	Alb - round 2	0.9864	1
Micronesia	2012	7615	-	-	-	-	-	19587	-	-	-	-	-
Montenegro	2012	1731	-	-	-	-	-	4541	-	-	-	-	-
Mozambique	2012	3105192	3436604	3454707	Alb/Mbd	1.0053	1	6800267	-	-	-	-	-
Myanmar	2012	3165164	3794521	3494754	Alb/Mbd	0.921	1	8115671	8878120	8392702	Alb/Mbd	0.9453	1
Namibia	2012	230508	-	21915	Alb	-	0.0951	550879	-	275489	Alb	-	0.5001
Nauru	2012	788	-	-	-	-	-	2049	-	-	-	-	-
Nepal	2012	2754780	-	944450	Dec+Alb	-	0.3428	7345572	-	3357813	Dec+Alb	-	0.4571
Nepal	2012	2754780	2618791	2309490	Alb/Mbd - round 1	0.8819	0.8384	7345572	-	6220115	Alb - round 1	-	0.8468
Nepal	2012	2754780	2618791	1210439	Alb/Mbd - round 2	0.4622	0.4394	7345572	-	1066054	Alb - round 2	-	0.1451
New Caledonia	2012	No data available	-	-	-	-	-	No data available	-	-	-	-	-
Nicaragua	2012	545819	410751	413119	Mbd	1.0058	0.7569	1301128	1034429	1045456	Mbd	1.0107	0.8035
Niger	2012	2578919	2972312	2769086	Alb/Mbd	0.9316	1	4845854	-	3240762	Ivm+Alb	-	0.6688
Niger	2012	-	-	-	-	-	-	4845854	-	724338	Alb	-	0.1495
Nigeria	2012	21852758	-	-	-	-	-	43583446	-	4965251	Ivm+Alb	-	0.1139
Nigeria	2012	-	-	-	-	-	-	43583446	-	529630	Mbd	-	0.0122
Niue	2012	No PC required	-	-	-	-	-	0	-	-	-	-	-
Pakistan	2012	9690383	-	-	-	-	-	21820635	-	-	-	-	-
Palau	2012	No data available	-	-	-	-	-	No data available	-	-	-	-	-
Panama	2012	118854	-	-	-	-	-	294286	-	-	-	-	-
Papua New Guinea	2012	781295	552872	405983	Alb	0.7343	0.5196	1771473	-	-	-	-	-
Paraguay	2012	261925	-	-	-	-	-	630263	-	-	-	-	-
Peru	2012	858942	-	-	-	-	-	2144562	-	-	-	-	-
Philippines	2012	8945262	-	1323440	Dec+Alb	-	0.1479	22215111	-	4382262	Dec+Alb	-	0.1973
Moldova	2012	No PC required	-	-	-	-	-	0	-	-	-	-	-
Romania	2012	No PC required	-	-	-	-	-	0	-	-	-	-	-
Rwanda	2012	1541619	1255490	1156397	Mbd	0.9211	0.7501	2868337	3365126	2654947	Alb	0.789	0.9256
St. Kitts and Nevis	2012	131	-	-	-	-	-	332	-	-	-	-	-
St. Lucia	2012	12339	-	-	-	-	-	29203	-	-	-	-	-
St. Vincent and the Grenadines	2012	148	-	-	-	-	-	381	-	-	-	-	-
Samoa	2012	No data available	-	-	-	-	-	No data available	-	-	-	-	-
Sao Tome and Principe	2012	13923	-	-	-	-	-	32624	-	-	-	-	-
Senegal	2012	1708018	-	-	-	-	-	3524405	-	2115884	Pzq+Alb, Alb	-	0.6004
Serbia	2012	25355	-	-	-	-	-	67322	-	-	-	-	-
Sierra Leone	2012	784880	1076802	1099792	Alb/Mbd	1.0214	1	1630248	-	1680599	Ivm+Alb	-	1
Solomon Islands	2012	65351	67160	55972	Alb/Mbd	0.8334	0.8565	140549	-	-	-	-	-
Somalia	2012	1360107	-	-	-	-	-	2667221	-	-	-	-	-
South Africa	2012	915244	-	-	-	-	-	2319902	-	-	-	-	-
South Sudan	2012	To be defined	-	-	-	-	-	To be defined	-	-	-	-	-
Sri Lanka	2012	No PC required	-	-	-	-	-	0	-	-	-	-	-
Sudan	2012	5199304	-	-	-	-	-	11500672	-	-	-	-	-
Swaziland	2012	126651	-	-	-	-	-	298101	-	-	-	-	-
Tajikistan	2012	31214	-	891039	Alb	-	1	73471	-	1594492	Alb	-	1
Tanzania	2012	-	-	-	-	-	-	12870860	-	325764	Alb	-	0.0253
Thailand	2012	No PC required	-	2566	Dec+Alb	-	-	0	-	9702	Dec+Alb	-	-
FYR Macedonia	2012	5292	-	-	-	-	-	14319	-	-	-	-	-
Timor-Leste	2012	161200	-	-	-	-	-	331213	-	-	-	-	-
Togo	2012	695904	-	-	-	-	-	1566616	1381928	1369823	Alb	0.9912	0.8744
Tonga	2012	10889	-	-	-	-	-	25594	-	-	-	-	-
Trinidad and Tobago	2012	6155	-	-	-	-	-	14428	-	-	-	-	-
Tunisia	2012	85715	-	-	-	-	-	191437	-	-	-	-	-
Turkey	2012	No PC required	-	-	-	-	-	0	-	-	-	-	-
Tuvalu	2012	789	785	742	Alb	0.9452	0.9401	2077	2216	1748	Alb	0.7888	0.8416
Uganda	2012	5347047	-	-	-	-	-	10392497	-	2182065	Ivm+Alb	-	0.21
Uganda	2012	-	-	-	-	-	-	10392497	-	6518249	Mbd - round 1	-	0.6272
Uganda	2012	-	-	-	-	-	-	10392497	-	5394544	Mbd - round 2	-	0.5191
United Republic of Tanzania	2012	6690760	-	-	-	-	-	12870860	-	4715701	Ivm+Alb	-	0.3664
Uruguay	2012	143	-	14	Mbd	-	0.0979	368	-	54	Mbd	-	0.1467
Uzbekistan	2012	111869	-	-	-	-	-	282338	-	300000	Mbd	-	1
Vanuatu	2012	27149	-	-	-	-	-	60445	42000	31300	Alb - round 1	0.7452	0.5178
Vanuatu	2012	-	-	-	-	-	-	60445	42000	32000	Alb - round 2	0.7619	0.5294
Venezuela	2012	280283	-	23524	Alb	-	0.0839	676481	-	37411	Alb	-	0.0553
Vietnam	2012	3443361	-	1501698	Alb - round 1	-	0.4361	5165041	-	2017129	Alb - round 1	-	0.3905
Vietnam	2012	3443361	-	1691630	Alb - round 2	-	0.4913	5165041	-	2447967	Alb - round 2	-	0.4739
Wallis and Futuna	2012	No data available	-	-	-	-	-	No data available	-	-	-	-	-
Yemen	2012	3383126	-	-	-	-	-	6893904	-	993592	Pzq+Alb	-	0.1441
Zambia	2012	2030817	2155444	2777309	Alb/Mbd	1.2885	1	3867374	-	238424	Mbd	-	0.0617
Zimbabwe	2012	765803	-	333398	Alb	-	0.4354	1771206	-	1136927	Alb	-	0.6419
Total		266416470						632731720
Ex China, India, Brazil:		185325514						434667266
# of countries		124						136
Disclaimer: Unless otherwise specified, the preventive chemotherapy database reports information as provided by countries through World Health Organization reporting processes. All reasonable precautions have been taken to verify the information contained in this publication. In no event shall the World Health Organization be liable for damages arising from its use.
Definitions:
Population requiring PC for STH - total population of Pre-SAC and SAC living in all the endemic areas in a country and which require preventive chemotherapy (PC).
Geographical coverage - proportion (%) of endemic administrative units covered by preventive chemotherapy in a country.
Programme coverage - proportion (%) of individuals treated as per programme target set.
National coverage - proportion (%) of the population requiring PC for STH in the country that have been treated.
Note: 1. For explanations in instances where epidemiological coverage is markedly >100%, please refer to Weekly Epidemiological Record No. 27/28, 2008, 83:237-252.
Note: 2. From 2009 the estimates of the number of children (1-14 years of age) requiring PC have been revised. For details on methodology please access: Soil-transmitted helminthiases: estimates of the number of children needing preventive chemotherapy and number treated, 2009. Weekly Epidemiological Record, No. 25, 2011, 86:257-268.

## Sheet: Population2013
Potential Market size						# of potential tests per year
	Sum of Population 5-14 (2013, UN) [1]	Population requiring PC for STH SAC (2012) [2]	Proportion of SAC requiring PC (C/B)	Total Population (2013) [3]	# of districts (200k SAC /district)	<1%, 5 sch/dist	<1%, 10 sch/dist	1 <10%, 5 sch/dist	1 <10%, 10 sch/dist	10 <20%, 5 sch/dist	10 <20%, 10 sch/dist	>=20%, 5 sch/dist	>=20%, 10 sch/dist	High demand countries 5 sch/dist	High demand countries 10 sch/dist
Afghanistan	9339551	9476953	1.01471	30551674	47	0	0	0	0	0	0	11750	23500	0	0
American Samoa	55165	0	0	55165	1	0	0	0	0	0	0	0	0	0	0
Angola	6178445	5827044	0.943125	21471618	31	0	0	0	0	0	0	7750	15500	0	0
Antigua and Barbuda	15184	84	0.00553214	89985	1	250	500	0	0	0	0	0	0	0	0
Argentina	6610472	664022	0.10045	41446246	34	0	0	0	0	8500	17000	0	0	0	0
Armenia	392833	29274	0.0745202	2976566	2	0	0	500	1000	0	0	0	0	0	0
Azerbaijan	1304348	631765	0.484353	9416598	7	0	0	0	0	0	0	1750	3500	0	0
Bangladesh	95546910	31390608	0.328536	156594962	478	0	0	0	0	0	0	119500	239000	1	1
Belize	74040	7449	0.100608	331900	1	0	0	0	0	250	500	0	0	0	0
Benin	2757484	2486600	0.901764	10323474	14	0	0	0	0	0	0	3500	7000	0	0
Bhutan	140613	49862	0.354604	753947	1	0	0	0	0	0	0	250	500	0	0
Bolivia	2441215	2377426	0.97387	10671200	13	0	0	0	0	0	0	3250	6500	0	0
Botswana	445810	171068	0.383724	2021144	3	0	0	0	0	0	0	750	1500	0	0
Brazil	33620103	8892643	0.264504	200361925	169	0	0	0	0	0	0	42250	84500	0	0
Burkina Faso	9458096	4775664	0.504929	16934839	48	0	0	0	0	0	0	12000	24000	0	0
Burundi	5264174	2029795	0.385587	10162532	27	0	0	0	0	0	0	6750	13500	0	0
Cambodia	5982636	2933536	0.490342	15135169	30	0	0	0	0	0	0	7500	15000	0	0
Cameroon	11859674	5123849	0.43204	22253959	60	0	0	0	0	0	0	15000	30000	0	0
Cape Verde	98884	103237	1.04402	498897	1	0	0	0	0	0	0	250	500	0	0
CAR	2329552	1156032	0.496246	4616417	12	0	0	0	0	0	0	3000	6000	0	0
Chad	3751452	3266706	0.870784	12825314	19	0	0	0	0	0	0	4750	9500	0	0
Chile	2491590	90236	0.0362162	17619708	13	0	0	3250	6500	0	0	0	0	0	0
China	159642144	18435251	0.115479	1357380000	799	0	0	0	0	199750	399500	0	0	0	0
Colombia	8877499	3353448	0.377747	48321405	45	0	0	0	0	0	0	11250	22500	0	0
Comoros	193021	130598	0.6766	734917	1	0	0	0	0	0	0	250	500	0	0
Congo	1153429	1067270	0.925302	4447632	6	0	0	0	0	0	0	1500	3000	0	0
Cook Islands	20000	0	0	11000	1	0	0	0	0	0	0	0	0	0	0
Costa Rica	782312	36617	0.0468061	4872166	4	0	0	1000	2000	0	0	0	0	0	0
Cote d'Ivoire	5201255	5284247	1.01596	20316086	27	0	0	0	0	0	0	6750	13500	0	0
Cuba	1297437	122381	0.0943252	11265629	7	0	0	1750	3500	0	0	0	0	0	0
Democratic Republic of the Congo	18493458	19625722	1.06123	67513677	93	0	0	0	0	0	0	23250	46500	0	0
Djibouti	185251	91328	0.492996	872932	1	0	0	0	0	0	0	250	500	0	0
Dominica	72003	1953	0.0271239	72003	1	0	0	250	500	0	0	0	0	0	0
Dominican Republic	2080694	794937	0.382054	10403761	11	0	0	0	0	0	0	2750	5500	0	0
Ecuador	3115119	229480	0.0736665	15737878	16	0	0	4000	8000	0	0	0	0	0	0
Egypt	16287174	0	0	82056378	82	0	0	0	0	0	0	0	0	0	0
El Salvador	1265456	167928	0.132702	6340454	7	0	0	0	0	1750	3500	0	0	0	0
Equatorial Guinea	179475	86129	0.479894	757014	1	0	0	0	0	0	0	250	500	0	0
Ethiopia	25914217	22806104	0.880061	94100756	130	0	0	0	0	0	0	32500	65000	0	0
Fiji	328738	176609	0.537233	881065	2	0	0	0	0	0	0	500	1000	0	0
French Polynesia	43199	0	0	276831	1	0	0	0	0	0	0	0	0	0	0
Gabon	400035	350738	0.876768	1671711	3	0	0	0	0	0	0	750	1500	0	0
Gambia	510393	163640	0.320616	1849285	3	0	0	0	0	0	0	750	1500	0	0
Ghana	12569782	357203	0.0284176	25904598	63	0	0	15750	31500	0	0	0	0	0	0
Grenada	18329	626	0.0341535	105897	1	0	0	250	500	0	0	0	0	0	0
Guatemala	4003160	2222457	0.555176	15468203	21	0	0	0	0	0	0	5250	10500	0	0
Guinea	3083573	2749127	0.891539	11745189	16	0	0	0	0	0	0	4000	8000	0	0
Guinea Bissau	436802	400021	0.915795	1704255	3	0	0	0	0	0	0	750	1500	0	0
Guyana	204411	29020	0.141969	799613	2	0	0	0	0	500	1000	0	0	0	0
Haiti	4712616	2356806	0.500106	10317461	24	0	0	0	0	0	0	6000	12000	0	0
Honduras	1855770	1840094	0.991553	8097688	10	0	0	0	0	0	0	2500	5000	0	0
India	485914832	170736560	0.351371	1252139596	2430	0	0	0	0	0	0	607500	1215000	1	1
Indonesia	48206745	43553513	0.903473	249865631	242	0	0	0	0	0	0	60500	121000	0	1
Iraq	8616965	2420836	0.280938	33417476	44	0	0	0	0	0	0	11000	22000	0	0
Jamaica	507739	104321	0.205462	2715000	3	0	0	0	0	0	0	750	1500	0	0
Kenya	11680315	11165242	0.955902	44353691	59	0	0	0	0	0	0	14750	29500	0	0
Kiribati	43016	13996	0.325367	102351	1	0	0	0	0	0	0	250	500	0	0
DPR Korea	7380236	1520647	0.206043	24895480	37	0	0	0	0	0	0	9250	18500	0	0
Kyrgyzstan	1002957	69534	0.069329	5719500	6	0	0	1500	3000	0	0	0	0	0	0
Laos	4503984	1418853	0.315022	6769727	23	0	0	0	0	0	0	5750	11500	0	0
Lesotho	492436	378497	0.768622	2074465	3	0	0	0	0	0	0	750	1500	0	0
Liberia	1155463	1132091	0.979773	4294077	6	0	0	0	0	0	0	1500	3000	0	0
FYR Macedonia	239534	14319	0.0597786	2107158	2	0	0	500	1000	0	0	0	0	0	0
Madagascar	12223594	5853196	0.478844	22924851	62	0	0	0	0	0	0	15500	31000	0	0
Malawi	9080738	4355173	0.479606	16362567	46	0	0	0	0	0	0	11500	23000	0	0
Malaysia	5259038	0	0	29716965	27	0	0	0	0	0	0	0	0	0	0
Maldives	62197	0	0	345023	1	0	0	0	0	0	0	0	0	0	0
Mali	4301638	4630609	1.07648	15301650	22	0	0	0	0	0	0	5500	11000	0	0
Marshall Islands	52634	11009	0.209161	52634	1	0	0	0	0	0	0	250	500	0	0
Mauritania	975760	0	0	3889880	5	0	0	0	0	0	0	0	0	0	0
Mauritius	175516	17500	0.099706	1296303	1	0	0	250	500	0	0	0	0	0	0
Mexico	47095968	6998909	0.14861	122332399	236	0	0	0	0	59000	118000	0	0	0	0
Micronesia	24766	19587	0.790883	103549	1	0	0	0	0	0	0	250	500	0	0
Moldova	362355	0	0	3559000	2	0	0	0	0	0	0	0	0	0	0
Montenegro	77971	4541	0.0582396	621383	1	0	0	250	500	0	0	0	0	0	0
Mozambique	7324251	6800267	0.928459	25833752	37	0	0	0	0	0	0	9250	18500	0	0
Myanmar	8860926	8115671	0.915894	53259018	45	0	0	0	0	0	0	11250	22500	0	0
Namibia	545208	550879	1.0104	2303315	3	0	0	0	0	0	0	750	1500	0	0
Nauru	10084	2049	0.203193	10000	1	0	0	0	0	0	0	250	500	0	0
Nepal	20166342	7345572	0.364249	27797457	101	0	0	0	0	0	0	25250	50500	0	0
New Caledonia	38436	No data available		262000	1	0	0	0	0	0	0	0	0	0	0
Nicaragua	1310521	1301128	0.992833	6080478	7	0	0	0	0	0	0	1750	3500	0	0
Niger	10473866	4845854	0.462661	17831270	53	0	0	0	0	0	0	13250	26500	0	0
Nigeria	92924766	43583446	0.469019	173615345	465	0	0	0	0	0	0	116250	232500	1	1
Niue	1611	0	0	1500	1	0	0	0	0	0	0	0	0	0	0
Pakistan	39848571	21820635	0.547589	182142594	200	0	0	0	0	0	0	50000	100000	0	1
Palau	20918	No data available		20918	1	0	0	0	0	0	0	0	0	0	0
Panama	724997	294286	0.405913	3864170	4	0	0	0	0	0	0	1000	2000	0	0
Papua New Guinea	1796281	1771473	0.986189	7321262	9	0	0	0	0	0	0	2250	4500	0	0
Paraguay	1444450	630263	0.436334	6802295	8	0	0	0	0	0	0	2000	4000	0	0
Peru	5814617	2144562	0.368823	30375603	30	0	0	0	0	0	0	7500	15000	0	0
Philippines	22258171	22215111	0.998065	98393574	112	0	0	0	0	0	0	28000	56000	0	0
Romania	2160869	0	0	19963581	11	0	0	0	0	0	0	0	0	0	0
Rwanda	3113013	2868337	0.921402	11776522	16	0	0	0	0	0	0	4000	8000	0	0
Samoa	46586	No data available		190372	1	0	0	0	0	0	0	0	0	0	0
Sao Tome and Principe	49612	32624	0.657583	192993	1	0	0	0	0	0	0	250	500	0	0
Senegal	3769979	3524405	0.934861	14133280	19	0	0	0	0	0	0	4750	9500	0	0
Serbia	1070971	67322	0.0628607	7163976	6	0	0	1500	3000	0	0	0	0	0	0
Sierra Leone	1596490	1630248	1.02115	6092075	8	0	0	0	0	0	0	2000	4000	0	0
Solomon Islands	143566	140549	0.978985	561231	1	0	0	0	0	0	0	250	500	0	0
Somalia	2996670	2667221	0.890062	10495583	15	0	0	0	0	0	0	3750	7500	0	0
South Africa	10126525	2319902	0.229092	52981991	51	0	0	0	0	0	0	12750	25500	0	0
South Sudan	2972056	To be defined		11296173	15	0	0	0	0	0	0	0	0	0	0
Sri Lanka	3470011	0	0	20483000	18	0	0	0	0	0	0	0	0	0	0
St. Kitts and Nevis	54191	332	0.00612648	54191	1	250	500	0	0	0	0	0	0	0	0
St. Lucia	29676	29203	0.984061	182273	1	0	0	0	0	0	0	250	500	0	0
St. Vincent and the Grenadines	18682	381	0.020394	109373	1	0	0	250	500	0	0	0	0	0	0
Sudan	9912678	11500672	1.1602	37964306	50	0	0	0	0	0	0	12500	25000	0	0
Swaziland	302102	298101	0.986756	1249514	2	0	0	0	0	0	0	500	1000	0	0
Tajikistan	1750785	73471	0.0419646	8207834	9	0	0	2250	4500	0	0	0	0	0	0
Tanzania	26867914	12870860	0.479042	49253126	135	0	0	0	0	0	0	33750	67500	0	0
Thailand	8528609	0	0	67010502	43	0	0	0	0	0	0	0	0	0	0
Timor-Leste	329125	331213	1.00634	1178252	2	0	0	0	0	0	0	500	1000	0	0
Togo	1759153	1566616	0.890551	6816982	9	0	0	0	0	0	0	2250	4500	0	0
Tonga	25827	25594	0.990978	105323	1	0	0	0	0	0	0	250	500	0	0
Trinidad and Tobago	181836	14428	0.0793462	1341151	1	0	0	250	500	0	0	0	0	0	0
Tunisia	1626792	191437	0.117678	10886500	9	0	0	0	0	2250	4500	0	0	0	0
Turkey	12869206	0	0	74932641	65	0	0	0	0	0	0	0	0	0	0
Tuvalu	9876	2077	0.210308	9876	1	0	0	0	0	0	0	250	500	0	0
Uganda	33209985	10392497	0.312933	37578876	167	0	0	0	0	0	0	41750	83500	0	0
Uruguay	500394	368	0.00073542	3407062	3	750	1500	0	0	0	0	0	0	0	0
Uzbekistan	5300413	282338	0.0532672	30241100	27	0	0	6750	13500	0	0	0	0	0	0
Vanuatu	119102	60445	0.507506	252763	1	0	0	0	0	0	0	250	500	0	0
Venezuela	5722931	676481	0.118205	30405207	29	0	0	0	0	7250	14500	0	0	0	0
Vietnam	27350264	5165041	0.188848	89708900	137	0	0	0	0	34250	68500	0	0	0	0
Yemen	6360254	6893904	1.0839	24407381	32	0	0	0	0	0	0	8000	16000	0	0
Zambia	4120492	3867374	0.938571	14538640	21	0	0	0	0	0	0	5250	10500	0	0
Zimbabwe	3540965	1771206	0.500204	14149648	18	0	0	0	0	0	0	4500	9000	0	0
Count	128	111	111	128		3	3	17	17	9	9	82	82	3	5
Total						1250	2500	40250	80500	313500	627000	1490750	2981500
Sources:
[1] United Nations, Department of Economic and Social Affairs, Population Division (2017). World Population Prospects: The 2017 Revision, custom data acquired via website: https://population.un.org/wpp/DataQuery/
[2] WHO PCT databank for 2012: http://www.who.int/neglected_diseases/preventive_chemotherapy/sth/db/?units=minimal&region=all&country=all&countries=all&year=2012
[3] Total Population #s for 2013: World Bank Data Bank: https://data.worldbank.org/
			sampling method
			5 schools/district	10 schools/district
		Proportion SAC requiring PC
		<1%	1250	2500
		>=1 <10%	40250	80500
		>=10% <20%	313500	627000
		<20%	355000	710000
		>=20%	1490750	2981500
		total	1845750	3691500

## Sheet: STH source data2016
source: http://www.who.int/neglected_diseases/preventive_chemotherapy/sth/en/ [accessed: 10/1/2018]
This table shows countries in rows and indicators in columns for a particular year.
Showing results for:
	Country	Year	Population requiring PC for STH Pre-SAC	Number of Pre-SAC targeted	Reported number of Pre-SAC treated	Drug used Pre-SAC	Programme coverage Pre-SAC	National coverage Pre-SAC	Population requiring PC for STH SAC	Number of SAC targeted	Reported number of SAC treated	Drug used SAC	Programme coverage SAC	National coverage SAC
AFR	Angola	2016	4131007	-	-	-	-	-	7104280	39709	15839	Ivm+Alb	0.3989	0.4184
AFR	Angola	2016	-	-	-	-	-	-	7104280	838540	631806	Pzq+Alb	0.7535	0.4184
AFR	Angola	2016	-	-	-	-	-	-	7104280	4036131	2340560	Alb	0.5799	0.4184
AFR	Benin	2016	984242	2825166	2703523	Alb	0.9569	1	1510853	837311	472237	Ivm+Alb	0.564	0.9384
AFR	Benin	2016	-	-	-	-	-	-	1510853	596156	482166	Pzq+Alb	0.8088	0.9384
AFR	Benin	2016	-	-	-	-	-	-	1510853	507455	463377	Alb	0.9131	0.9384
AFR	Botswana	2016	69025	198200	197509	No data	0.9965	1	167353	-	-	-	-	-
AFR	Burkina Faso	2016	2457096	2706004	2799396	No data - round 1	1.0345	1	4994010	2012518	2034677	Ivm+Alb	1.011	1
AFR	Burkina Faso	2016	2457096	2993724	2971349	No data - round 2	0.9925	1	4994010	3218527	3278797	Pzq+Alb	1.0187	1
AFR	Burundi	2016	1363550	1428879	1195521	Alb - round 1	0.8367	0.9403	2563861	2686708	3007956	Alb - round 1	1.1196	0.9732
AFR	Burundi	2016	1363550	1426691	1145780	Alb - round 2	0.8031	0.9403	2563861	2682583	2878329	Alb - round 2	1.073	0.9732
AFR	Cabo Verde	2016	41438	41438	24250	Mbd	0.5852	0.5852	104124	104124	65150	Mbd	0.6257	0.6257
AFR	Cameroon	2016	2940488	-	-	-	-	-	6076702	4030959	3855578	Ivm+Alb	0.9565	0.906
AFR	Cameroon	2016	-	-	-	-	-	-	6076702	3250500	2642363	Pzq+Mbd	0.8129	0.906
AFR	Cameroon	2016	-	-	-	-	-	-	6076702	2826202	1848212	Mbd	0.654	0.906
AFR	Central African Republic	2016	554680	233207	174907	No data - round 1	0.75	0.8002	1209113	148258	117435	Ivm+Alb	0.7921	0.2195
AFR	Central African Republic	2016	554680	483621	443881	No data - round 2	0.9178	0.8002	1209113	132238	129231	Pzq+Alb	0.9773	0.2195
AFR	Central African Republic	2016	-	-	-	-	-	-	1209113	143648	122860	Alb	0.8553	0.2195
AFR	Chad	2016	110346	-	-	-	-	-	270559	743593	693313	Ivm+Alb	0.9324	0.09
AFR	Comoros	2016	62495	-	-	-	-	-	132726	-	-	-	-	-
AFR	Congo	2016	674040	-	-	-	-	-	1011053	33417	26820	Ivm+Alb	0.8026	0.0491
AFR	Congo	2016	-	-	-	-	-	-	1011053	27393	17000	Pzq+Alb	0.6206	0.0491
AFR	Congo	2016	-	-	-	-	-	-	1011053	-	6169	Alb	-	0.0491
AFR	CâŒ te d'Ivoire	2016	809029	3248733	3329037	Alb	1.0247	1	1386911	-	5766836	Ivm+Alb	-	0.7624
AFR	Democratic Republic of the Congo	2016	9153843	7009630	6350748	Mbd - round 1	0.906	0.769	16862328	7093823	6942122	Ivm+Alb	0.9786	0.6138
AFR	Democratic Republic of the Congo	2016	9153843	7292720	7038878	Mbd - round 2	0.9652	0.769	16862328	1421137	1317709	Pzq+Alb	0.9272	0.6138
AFR	Democratic Republic of the Congo	2016	-	-	-	-	-	-	16862328	2323400	2136195	Alb	0.9194	0.6138
AFR	Equatorial Guinea	2016	48176	-	-	-	-	-	96537	-	-	-	-	-
AFR	Eritrea	2016	No PC required	5275	3438	Dec+Alb	0.6518	-	No PC required	13187	7038	Dec+Alb	0.5337	-
AFR	Eritrea	2016	No PC required	-	17478	Pzq+Mbd	-	-	No PC required	-	114581	Pzq+Mbd	-	-
AFR	Ethiopia	2016	9393307	-	-	-	-	-	19361869	1038688	940447	Ivm+Alb	0.9054	0.6123
AFR	Ethiopia	2016	-	-	-	-	-	-	19361869	3163208	2329388	Pzq+Mbd	0.7364	0.6123
AFR	Ethiopia	2016	-	-	-	-	-	-	19361869	7582385	6055541	Mbd - round 1	0.7986	0.6123
AFR	Ethiopia	2016	-	-	-	-	-	-	19361869	6431655	5144567	Mbd - round 2	0.7999	0.6123
AFR	Gabon	2016	148949	-	4499	Pzq+Mbd	-	0.0302	310315	259792	58768	Pzq+Mbd	0.2262	0.1894
AFR	Gambia	2016	38456	303070	284347	No data	0.9382	1	43473	-	-	-	-	-
AFR	Ghana	2016	3020894	-	-	-	-	-	6852961	369735	323194	Ivm+Alb	0.8741	0.59
AFR	Ghana	2016	-	-	-	-	-	-	6852961	4700800	3999146	Pzq+Alb	0.8507	0.59
AFR	Guinea	2016	811420	-	-	-	-	-	1267845	-	2497549	Ivm+Alb	-	0.8829
AFR	Guinea-Bissau	2016	170299	242647	234227	No data	0.9653	1	341867	-	-	-	-	-
AFR	Kenya	2016	3300550	551809	343409	Dec+Alb	0.6223	0.4268	6161017	1030042	641035	Dec+Alb	0.6223	0.6942
AFR	Kenya	2016	3300550	1906582	1132733	Alb	0.5941	0.4268	6161017	2484520	556715	Pzq+Alb	0.2241	0.6942
AFR	Kenya	2016	-	-	-	-	-	-	6161017	3558941	3358062	Alb	0.9436	0.6942
AFR	Lesotho	2016	157886	-	-	-	-	-	372671	-	-	-	-	-
AFR	Liberia	2016	294560	723002	702257	No data - round 1	0.9713	1	549844	808734	693276	Ivm+Alb	0.8572	0.8414
AFR	Liberia	2016	294560	723002	754631	No data - round 2	1.0437	1	549844	9601	7815	Alb	0.814	0.8414
AFR	Madagascar	2016	1614869	1914311	1327942	Dec+Alb	0.6937	1	2775565	3290223	2282400	Dec+Alb	0.6937	0.8723
AFR	Madagascar	2016	1614869	3465578	3383977	No data - round 1	0.9765	1	2775565	239045	204762	Pzq+Mbd	0.8566	0.8723
AFR	Madagascar	2016	1614869	3460449	3420898	No data - round 2	0.9886	1	-	-	-	-	-	-
AFR	Malawi	2016	2954291	2289275	2429181	Alb - round 1	1.0611	0.8223	4380828	4380828	4008556	Pzq+Alb	0.915	0.915
AFR	Malawi	2016	2954291	2289275	2228430	Alb - round 2	0.9734	0.8223	-	-	-	-	-	-
AFR	Mali	2016	2440092	-	4930985	No data	-	1	4578495	-	5891625	Ivm+Alb	-	1
AFR	Mozambique	2016	4528788	-	-	-	-	-	7459181	5650461	5031657	Ivm+Alb	0.8905	0.9138
AFR	Mozambique	2016	-	-	-	-	-	-	7459181	2158228	1812447	Pzq+Alb	0.8398	0.9138
AFR	Namibia	2016	238368	321925	167699	No data	0.5209	0.7035	572615	-	-	-	-	-
AFR	Niger	2016	3726751	-	-	-	-	-	5590123	-	-	-	-	-
AFR	Nigeria	2016	19015964	-	-	-	-	-	26662328	27702643	22934366	Dec+Alb	0.8279	0.5686
AFR	Nigeria	2016	-	-	-	-	-	-	26662328	2363022	2082463	Pzq+Mbd	0.8813	0.5686
AFR	Nigeria	2016	-	-	-	-	-	-	26662328	4601913	3507359	Mbd	0.7622	0.5686
AFR	Rwanda	2016	1272386	1375889	1412841	No data	1.0269	1	3107679	3317377	3323164	No data	1.0017	1
AFR	Sao Tome and Principe	2016	23141	-	-	-	-	-	49291	36601	32201	Pzq+Alb	0.8798	0.6533
AFR	Senegal	2016	2155803	-	85	Pzq+Alb	-	-	4265729	2460263	2924893	Ivm+Alb	1.1889	0.9473
AFR	Senegal	2016	-	-	-	-	-	-	4265729	91463	74412	Pzq+Alb	0.8136	0.9473
AFR	Senegal	2016	-	-	-	-	-	-	4265729	1621556	1598322	Alb	0.9857	0.9473
AFR	Sierra Leone	2016	1213530	1183955	1191345	No data - round 1	1.0062	0.9993	1784602	1744240	1709830	Ivm+Alb	0.9803	0.9581
AFR	Sierra Leone	2016	1213530	1183955	1212643	No data - round 2	1.0242	0.9993	1784602	-	-	-	-	-
AFR	South Africa	2016	1151799	-	3460240	Mbd	-	1	2736656	-	3424042	Mbd	-	1
AFR	South Sudan	2016	1537857	2713486	851964	No data - round 1	0.314	1	3269665	-	424514	Alb	-	0.1298
AFR	South Sudan	2016	1537857	2713486	1828808	No data - round 2	0.674	1	-	-	-	-	-	-
AFR	Swaziland	2016	7725	-	68699	Alb	-	1	13534	-	83994	Alb	-	0.7773
AFR	Togo	2016	1034874	80592	75577	Alb	0.9378	0.073	1940390	1954288	1943652	Pzq+Alb	0.9946	0.9979
AFR	Togo	2016	-	-	-	-	-	-	1940390	151109	74935	Alb	0.4959	0.9979
AFR	Uganda	2016	5241590	-	2521841	Alb/Mbd - round 1	-	0.5966	11147601	2255295	2047748	Ivm+Alb	-	0.5746
AFR	Uganda	2016	5241590	-	2322755	Mbd - round 2	-	0.5966	11147601	-	3238900	Alb/Mbd - round 1	-	0.5746
AFR	Uganda	2016	-	-	-	-	-	-	11147601	-	3483026	Mbd - round 2	-	0.5746
AFR	United Republic of Tanzania	2016	6488798	-	11627	Alb - round 1	-	0.0018	10629729	3284157	2674875	Ivm+Alb	0.8145	0.8914
AFR	United Republic of Tanzania	2016	6488798	-	9401	Alb - round 2	-	0.0018	10629729	542539	439810	Dec+Alb	0.8107	0.8914
AFR	United Republic of Tanzania	2016	-	-	-	-	-	-	10629729	6254498	5238429	Pzq+Alb	0.8375	0.8914
AFR	United Republic of Tanzania	2016	-	-	-	-	-	-	10629729	3654144	3282495	Alb - round 1	0.8983	0.8914
AFR	United Republic of Tanzania	2016	-	-	-	-	-	-	10629729	-	11370	Alb - round 2	-	0.8914
AFR	Zambia	2016	762189	-	1656395	Dec+Alb	-	0.6508	3687095	4372454	3589985	Dec+Alb	0.821	0.5577
AFR	Zambia	2016	-	-	-	-	-	-	3687095	1129943	894125	Pzq+Alb	0.7913	0.5577
AFR	Zimbabwe	2016	1405320	921307	587553	Dec+Alb	0.6377	0.4181	3747524	2456820	2062048	Dec+Alb	0.8393	0.869
AFR	Zimbabwe	2016	-	-	-	-	-	-	3747524	1662358	1194449	Pzq+Alb	0.7185	0.869
AMR	Antigua and Barbuda	2016	50	-	-	-	-	-	126	-	-	-	-	-
AMR	Bahamas	2016	1213	-	-	-	-	-	2864	-	-	-	-	-
AMR	Belize	2016	2140	-	-	-	-	-	5172	88115	49375	No data	-	1
AMR	Bolivia (Plurinational State of)	2016	548391	-	-	-	-	-	1331422	-	-	-	-	-
AMR	Brazil	2016	2897744	-	-	-	-	-	7550863	3630635	2599633	Alb	0.716	0.3443
AMR	Colombia	2016	1028372	-	11955	Alb	-	0.0249	2732989	-	526085	Alb	-	0.2012
AMR	Colombia	2016	1028372	-	14508	Alb	-	0.0249	2732989	-	91879	Alb	-	0.2012
AMR	Cuba	2016	12820	-	-	-	-	-	30867	-	-	-	-	-
AMR	Dominica	2016	2138	-	-	-	-	-	5335	-	-	-	-	-
AMR	Dominican Republic	2016	264759	5591	4354	Dec+Alb	0.7788	1	654038	13960	10867	Dec+Alb	0.7784	1
AMR	Dominican Republic	2016	264759	582457	623646	Alb - round 1	1.0707	1	654038	2094750	1604701	Alb - round 1	0.7661	1
AMR	Dominican Republic	2016	264759	582457	128485	Alb - round 2	0.2206	1	654038	2094750	1707015	Alb - round 2	0.8149	1
AMR	Ecuador	2016	571469	-	-	-	-	-	1371284	-	-	-	-	-
AMR	El Salvador	2016	207994	-	-	-	-	-	534574	1100428	733492	Alb	0.6666	1
AMR	Guatemala	2016	952992	-	708581	Alb	-	0.7435	2312669	-	852563	Alb - round 1	-	0.3686
AMR	Guatemala	2016	952992	-	-	-	-	-	2312669	-	143587	Alb - round 2	-	0.3686
AMR	Guyana	2016	45025	28870	19439	Dec+Alb	0.6733	0.4317	112524	105243	46129	Dec+Alb	0.4383	0.4099
AMR	Haiti	2016	784881	715534	384347	Dec+Alb	0.5371	0.7456	1896947	1637312	879476	Dec+Alb	0.5371	0.729
AMR	Haiti	2016	784881	-	220118	Alb	-	0.7456	1896947	-	559004	Alb	-	0.729
AMR	Honduras	2016	760311	767290	464479	Alb - round 1	0.6053	0.6109	1992105	1961735	1342701	Alb - round 1	0.6844	0.7023
AMR	Honduras	2016	760311	767290	174898	Alb - round 2	0.2279	0.6109	1992105	1961735	1334039	Alb - round 2	0.68	0.7023
AMR	Jamaica	2016	91690	-	-	-	-	-	255846	-	-	-	-	-
AMR	Mexico	2016	2736833	5221106	4759028	Alb - round 1	0.9115	1	6795206	14087048	13136310	Alb - round 1	0.9325	1
AMR	Mexico	2016	2736833	5200335	4433785	Alb - round 2	0.8526	1	6795206	14302277	11941016	Alb - round 2	0.8349	1
AMR	Nicaragua	2016	262309	554470	544015	Mbd	0.9811	1	664337	1071078	1075726	Mbd	1.0043	1
AMR	Panama	2016	135505	-	-	-	-	-	317624	-	-	-	-	-
AMR	Paraguay	2016	228124	-	-	-	-	-	562709	1389093	907397	Alb	0.6532	1
AMR	Peru	2016	833437	-	-	-	-	-	1981342	-	-	-	-	-
AMR	Saint Lucia	2016	7267	-	-	-	-	-	19654	-	-	-	-	-
AMR	Suriname	2016	16854	-	-	-	-	-	41383	-	-	-	-	-
AMR	Trinidad and Tobago	2016	5625	-	-	-	-	-	13873	-	-	-	-	-
AMR	Venezuela (Bolivarian Republic of)	2016	78549	-	454487	Alb	-	1	192441	-	930198	Alb	-	1
EMR	Afghanistan	2016	5531430	5439224	4725880	Alb - round 1	0.8689	0.9671	7743999	7743999	5973629	Alb	0.7714	0.7714
EMR	Afghanistan	2016	5531430	5439224	5349544	Alb - round 2	0.9835	0.9671	-	-	-	-	-	-
EMR	Djibouti	2016	34987	-	-	-	-	-	75574	-	-	-	-	-
EMR	Egypt	2016	No PC required	-	-	-	-	-	No PC required	2055688	2017530	Pzq+Alb	0.9814	-
EMR	Egypt	2016	No PC required	-	-	-	-	-	No PC required	-	1980708	Alb - round 1	-	-
EMR	Egypt	2016	No PC required	-	-	-	-	-	No PC required	12454000	12089366	Alb - round 2	0.9707	-
EMR	Iraq	2016	674858	-	-	-	-	-	1495628	-	2294427	Mbd	-	1
EMR	Jordan	2016	No PC required	-	-	-	-	-	No PC required	75266	74008	Mbd	0.9833	-
EMR	Lebanon	2016	No PC required	-	-	-	-	-	No PC required	-	20801	Mbd	-	-
EMR	Pakistan	2016	9481275	-	-	-	-	-	22201937	-	-	-	-	-
EMR	Somalia	2016	1652498	-	-	-	-	-	3251703	-	-	-	-	-
EMR	Sudan	2016	5727004	-	-	-	-	-	11454005	940964	325394	Ivm+Alb	0.3458	0.1069
EMR	Sudan	2016	-	-	-	-	-	-	11454005	-	1186877	Pzq+Alb	-	0.1069
EMR	Syrian Arab Republic	2016	No PC required	-	-	-	-	-	No PC required	-	2952500	Mbd	-	-
EMR	Yemen	2016	1956629	-	-	-	-	-	3679545	1067208	916929	Pzq+Alb	0.8592	0.2492
EUR	Armenia	2016	11515	-	-	-	-	-	27634	-	-	-	-	-
EUR	Azerbaijan	2016	656218	-	-	-	-	-	1062813	-	-	-	-	-
EUR	Georgia	2016	137872	-	-	-	-	-	274438	391971	148053	Mbd	0.3777	0.5395
EUR	Kyrgyzstan	2016	39396	-	-	-	-	-	74229	-	-	-	-	-
EUR	Tajikistan	2016	43774	-	-	-	-	-	82089	1871051	1728074	Alb - round 1	0.9236	1
EUR	Tajikistan	2016	-	-	-	-	-	-	82089	1761237	618327	Alb - round 2	0.3511	1
EUR	Uzbekistan	2016	115202	-	-	-	-	-	290749	-	-	-	-	-
SEAR	Bangladesh	2016	16202387	-	-	-	-	-	31281837	31281837	26396187	Mbd - round 1	0.8438	0.8637
SEAR	Bangladesh	2016	-	-	-	-	-	-	31281837	31281837	26834605	Mbd - round 2	0.8578	0.8637
SEAR	Bhutan	2016	77988	67157	60771	Alb - round 1	0.9049	0.7792	163773	163773	160207	Alb - round 1	0.9782	0.9852
SEAR	Bhutan	2016	77988	67157	60771	Alb - round 2	0.9049	0.7792	163773	163773	160082	Alb - round 2	0.9775	0.9852
SEAR	Democratic People's Republic of Korea	2016	1358353	1358353	1326521	Alb - round 1	0.9766	0.9877	3856584	3856584	3825482	Alb - round 1	0.9919	0.9939
SEAR	Democratic People's Republic of Korea	2016	1358353	1358353	1341618	Alb - round 2	0.9877	0.9877	3856584	3856584	3819336	Alb - round 2	0.9903	0.9939
SEAR	India	2016	64608020	23541870	17436772	Dec+Alb	0.7407	1	161026343	54424762	40310817	Dec+Alb	0.7407	1
SEAR	India	2016	64608020	116291666	74850600	Alb - round 1	0.6436	1	161026343	356377691	174651400	Alb - round 1	0.4901	1
SEAR	India	2016	64608020	74565775	35936100	Alb - round 2	0.4819	1	161026343	228508027	83850900	Alb - round 2	0.3669	1
SEAR	Indonesia	2016	18811846	4017214	3887847	Dec+Alb	0.9678	0.4857	36646459	8357788	9290875	Dec+Alb	1.1116	0.4211
SEAR	Indonesia	2016	18811846	5794655	5253738	Alb	0.9067	0.4857	36646459	7771863	6150206	Alb	0.7913	0.4211
SEAR	Myanmar	2016	3630905	1945809	1814567	Dec+Alb	0.9326	0.9534	8615293	6197402	5935246	Dec+Alb	0.9577	0.9749
SEAR	Myanmar	2016	3630905	3594586	3537248	Alb - round 1	0.984	0.9534	8615293	8529118	8445523	Alb - round 1	0.9902	0.9749
SEAR	Myanmar	2016	3630905	896652	862093	Alb - round 2	0.9615	0.9534	8615293	2127553	2055929	Alb - round 2	0.9663	0.9749
SEAR	Nepal	2016	2298326	1078824	718364	Dec+Alb	0.6659	0.8654	5715762	2682953	1814997	Dec+Alb	0.6765	0.5428
SEAR	Nepal	2016	2298326	2298326	1447121	Alb - round 1	0.6296	0.8654	5715762	5715762	1170083	Alb - round 1	0.2047	0.5428
SEAR	Nepal	2016	2298326	2298326	1877109	Alb - round 2	0.8167	0.8654	5715762	5715762	1901970	Alb - round 2	0.3328	0.5428
SEAR	Timor-Leste	2016	70832	202064	157926	Dec+Alb	0.7816	1	187534	313321	258712	Dec+Alb	0.8257	1
WPR	Cambodia	2016	1314208	1314208	1219548	Mbd - round 1	0.928	0.9528	3397361	3397361	3099468	Mbd - round 1	0.9123	0.9529
WPR	Cambodia	2016	1314208	1314208	1233232	Mbd - round 2	0.9384	0.9528	3397361	3397361	3228518	Mbd - round 2	0.9503	0.9529
WPR	China	2016	7385303	-	-	-	-	-	18836835	-	-	-	-	-
WPR	Fiji	2016	89818	-	-	-	-	-	160477	-	-	-	-	-
WPR	French Polynesia	2016	No PC required	8651	7507	Dec+Alb	0.8678	-	No PC required	23024	17518	Dec+Alb	0.7609	-
WPR	Kiribati	2016	13521	13521	8036	Alb - round 1	0.5943	1	19773	19773	13190	Alb - round 1	0.6671	0.7441
WPR	Kiribati	2016	13521	13521	14342	Alb - round 2	1.0607	1	19773	19773	14124	Alb - round 2	0.7143	0.7441
WPR	Lao People's Democratic Republic	2016	684452	16257	13716	Dec+Alb	0.8437	0.9056	1414627	33868	28591	Dec+Alb	0.8442	0.9145
WPR	Lao People's Democratic Republic	2016	684452	668195	590294	Mbd - round 1	0.8834	0.9056	1414627	1380759	1264482	Mbd - round 1	0.9158	0.9145
WPR	Lao People's Democratic Republic	2016	684452	228826	205299	Mbd - round 2	0.8972	0.9056	1414627	502933	477167	Mbd - round 2	0.9488	0.9145
WPR	Malaysia	2016	No PC required	18048	16306	Dec+Alb	0.9035	-	No PC required	30083	27175	Dec+Alb	0.9033	-
WPR	Marshall Islands	2016	6087	6087	3526	Alb - round 1	0.5793	0.5793	13507	13507	4308	Alb - round 1	0.3189	0.3388
WPR	Marshall Islands	2016	6087	6087	3150	Alb - round 2	0.5175	0.5793	13507	13507	4576	Alb - round 2	0.3388	0.3388
WPR	Micronesia (Federated States of)	2016	10652	6014	1520	Dec+Alb	0.2527	0.1427	26219	11865	3148	Dec+Alb	0.2653	0.1201
WPR	Nauru	2016	808	-	-	-	-	-	2036	-	-	-	-	-
WPR	New Caledonia	2016	No data available	-	-	-	-	-	No data available	-	-	-	-	-
WPR	Papua New Guinea	2016	1005973	-	11804	Dec+Alb	-	0.1525	1758639	-	36397	Dec+Alb	-	0.0207
WPR	Papua New Guinea	2016	1005973	217218	153441	No data	0.7064	0.1525	1758639	-	-	-	-	-
WPR	Philippines	2016	10402906	865039	645095	Dec+Alb	0.7457	0.9431	32683234	2717726	2026729	Dec+Alb	0.7457	0.7065
WPR	Philippines	2016	10402906	10599699	7592242	Alb - round 1	0.7163	0.9431	32683234	136679	105966	Pzq+Alb	0.7753	0.7065
WPR	Philippines	2016	10402906	10599699	9295624	Alb - round 2	0.877	0.9431	32683234	33301504	22496145	Alb	0.6755	0.7065
WPR	Samoa	2016	No data available	-	-	-	-	-	No data available	-	-	-	-	-
WPR	Solomon Islands	2016	89543	3231	2243	Alb	0.6942	0.025	156300	17855	13995	Alb	0.7838	0.0895
WPR	Tonga	2016	10727	-	-	-	-	-	26404	-	-	-	-	-
WPR	Tuvalu	2016	821	821	595	Dec+Alb	0.7247	0.7247	2317	2317	1679	Dec+Alb	0.7246	0.7246
WPR	Vanuatu	2016	40226	40226	9667	Alb - round 1	0.2403	0.2403	69499	69499	47387	Alb - round 1	0.6818	0.6818
WPR	Vanuatu	2016	40226	40226	3402	Alb - round 2	0.0846	0.2403	69499	69499	37646	Alb - round 2	0.5417	0.6818
WPR	Viet Nam	2016	3357095	1709529	1670590	Alb - round 1	0.9772	0.5177	3596883	3333125	3289886	Alb - round 1	0.987	0.8299
WPR	Viet Nam	2016	3357095	1756000	1714982	Mbd - round 2	0.9766	0.5177	3596883	2050745	2019793	Mbd - round 2	0.9849	0.8299
WPR	Wallis and Futuna	2016	No data available	-	-	-	-	-	No data available	-	-	-	-	-
Disclaimer: Unless otherwise specified, the preventive chemotherapy database reports information as provided by countries through World Health Organization reporting processes. All reasonable precautions have been taken to verify the information contained in this publication. In no event shall the World Health Organization be liable for damages arising from its use.
Definitions:
Population requiring PC for STH - total population of Pre-SAC and SAC living in all the endemic areas in a country and which require preventive chemotherapy (PC).
Geographical coverage - proportion (%) of endemic administrative units covered by preventive chemotherapy in a country.
Programme coverage - proportion (%) of individuals treated as per programme target set.
National coverage - proportion (%) of the population requiring PC for STH in the country that have been treated.
Note: 1. For explanations in instances where epidemiological coverage is markedly >100%, please refer to Weekly Epidemiological Record No. 27/28, 2008, 83:237-252.
Note: 2. From 2009 the estimates of the number of children (1-14 years of age) requiring PC have been revised. For details on methodology please access: Soil-transmitted helminthiases: estimates of the number of children needing preventive chemotherapy and number treated, 2009. Weekly Epidemiological Record, No. 25, 2011, 86:257-268.
http://www.childrenwithoutworms.org/news/sth-numbers-mixed-progress-preventive-chemotherapy-coverage-among-all-children-risk-sth

## Sheet: Population2016
Potential Market size						# of potential tests per year
Country	Sum of Population 5-14 (2016, UN, thousands) [1]	Population requiring PC for STH SAC (2016) [2]	Proportion of SAC requiring PC (C/B)	Total Population (2013) [3]	# of sentinel sites (200k SAC /site)	<1%, 5 sch/dist	<1%, 10 sch/dist	1 <10%, 5 sch/dist	1 <10%, 10 sch/dist	10 <20%, 5 sch/dist	10 <20%, 10 sch/dist	>=20%, 5 sch/dist	>=20%, 10 sch/dist	High demand countries 5 sch/dist	High demand countries 10 sch/dist
Afghanistan	9967123	7743999	0.776954		50	0	0	0	0	0	0	12500	25000	0	0
Angola	8.25359e+06	7104280	0.86075		42	0	0	0	0	0	0	10500	21000	0	0
Antigua and Barbuda	16391	126	0.00768715		1	250	500	0	0	0	0	0	0	0	0
Armenia	380430	27634	0.0726389		2	0	0	500	1000	0	0	0	0	0	0
Azerbaijan	1362738	1062813	0.77991		7	0	0	0	0	0	0	1750	3500	0	0
Bahamas	52655	2864	0.0543918		1	0	0	250	500	0	0	0	0	0	0
Bangladesh	3.18588e+07	31281837	0.981889		160	0	0	0	0	0	0	40000	80000	0	0
Belize	76960	5172	0.0672037		1	0	0	250	500	0	0	0	0	0	0
Benin	2885059	1510853	0.523682		15	0	0	0	0	0	0	3750	7500	0	0
Bhutan	145071	163773	1.12892		1	0	0	0	0	0	0	250	500	0	0
Bolivia (Plurinational State of)	2.29912e+06	1331422	0.5791		12	0	0	0	0	0	0	3000	6000	0	0
Botswana	452382	167353	0.369937		3	0	0	0	0	0	0	750	1500	0	0
Brazil	31048011	7550863	0.2432		156	0	0	0	0	0	0	39000	78000	0	0
Burkina Faso	5.24252e+06	4994010	0.952597		27	0	0	0	0	0	0	6750	13500	0	0
Burundi	2821237	2563861	0.908772		15	0	0	0	0	0	0	3750	7500	0	0
Cabo Verde	110780	104124	0.939917		1	0	0	0	0	0	0	250	500	0	0
Cambodia	3.18671e+06	3397361	1.0661		16	0	0	0	0	0	0	4000	8000	0	0
Cameroon	6.25219e+06	6076702	0.971931		32	0	0	0	0	0	0	8000	16000	0	0
CâŒ te d'Ivoire	6.22816e+06	1386911	0.222684		32	0	0	0	0	0	0	8000	16000	0	0
Central African Republic	1268282	1209113	0.953347		7	0	0	0	0	0	0	1750	3500	0	0
Chad	4181786	270559	0.0646994		21	0	0	5250	10500	0	0	0	0	0	0
China	165273969	18836835	0.113973		827	0	0	0	0	206750	413500	0	0	0	0
Colombia	7910248	2732989	0.3455		40	0	0	0	0	0	0	10000	20000	0	0
Comoros	198913	132726	0.667257		1	0	0	0	0	0	0	250	500	0	0
Congo	1348225	1011053	0.749914		7	0	0	0	0	0	0	1750	3500	0	0
Cuba	1220022	30867	0.0253004		7	0	0	1750	3500	0	0	0	0	0	0
Democratic People's Republic of Korea	3567945	3856584	1.0809		18	0	0	0	0	0	0	4500	9000	0	0
Democratic Republic of the Congo	2.19968e+07	16862328	0.76658		110	0	0	0	0	0	0	27500	55000	0	0
Djibouti	195197	75574	0.387168		1	0	0	0	0	0	0	250	500	0	0
Dominica	0	5335			0	0	0	0	0	0	0	0	0	0	0
Dominican Republic	2.09627e+06	654038	0.312		11	0	0	0	0	0	0	2750	5500	0	0
Ecuador	3094053	1371284	0.4432		16	0	0	0	0	0	0	4000	8000	0	0
Egypt	19132989	No PC required			96	0	0	0	0	0	0	0	0	0	0
El Salvador	1186377	534574	0.450594		6	0	0	0	0	0	0	1500	3000	0	0
Equatorial Guinea	274605	96537	0.351549		2	0	0	0	0	0	0	500	1000	0	0
Eritrea	1.34e+06	No PC required			7	0	0	0	0	0	0	0	0	0	0
Ethiopia	26911215	19361869	0.719472		135	0	0	0	0	0	0	33750	67500	0	0
Fiji	170404	160477	0.941744		1	0	0	0	0	0	0	250	500	0	0
French Polynesia	43998	No PC required			1	0	0	0	0	0	0	0	0	0	0
Gabon	436381	310315	0.71111		3	0	0	0	0	0	0	750	1500	0	0
Gambia	567691	43473	0.0765786		3	0	0	750	1500	0	0	0	0	0	0
Georgia	472570	274438	0.580735		3	0	0	0	0	0	0	750	1500	0	0
Ghana	6824236	6852961	1.00421		35	0	0	0	0	0	0	8750	17500	0	0
Guatemala	3890764	2312669	0.5944		20	0	0	0	0	0	0	5000	10000	0	0
Guinea	3281170	1267845	0.3864		17	0	0	0	0	0	0	4250	8500	0	0
Guinea-Bissau	464760	341867	0.735578		3	0	0	0	0	0	0	750	1500	0	0
Guyana	151079	112524	0.744802		1	0	0	0	0	0	0	250	500	0	0
Haiti	2.3831e+06	1896947	0.796001		12	0	0	0	0	0	0	3000	6000	0	0
Honduras	1992106	1992105	0.999999		10	0	0	0	0	0	0	2500	5000	0	0
India	2.53358e+08	161026343	0.635568		1267	0	0	0	0	0	0	316750	633500	1	1
Indonesia	47383159	36646459	0.773407		237	0	0	0	0	0	0	59250	118500	0	1
Iraq	9342946	1495628	0.160081		47	0	0	0	0	11750	23500	0	0	0	0
Jamaica	456870	255846	0.559997		3	0	0	0	0	0	0	750	1500	0	0
Jordan	2156255	No PC required			11	0	0	0	0	0	0	0	0	0	0
Kenya	1.27903e+07	6161017	0.481695		64	0	0	0	0	0	0	16000	32000	0	0
Kiribati	25346	19773	0.780123		1	0	0	0	0	0	0	250	500	0	0
Kyrgyzstan	1116483	74229	0.0664847		6	0	0	1500	3000	0	0	0	0	0	0
Lao People's Democratic Republic	1482792	1414627	0.954029		8	0	0	0	0	0	0	2000	4000	0	0
Lebanon	932428	No PC required			5	0	0	0	0	0	0	0	0	0	0
Lesotho	497135	372671	0.749637		3	0	0	0	0	0	0	750	1500	0	0
Liberia	1227460	549844	0.447953		7	0	0	0	0	0	0	1750	3500	0	0
Madagascar	6511223	2775565	0.426274		33	0	0	0	0	0	0	8250	16500	0	0
Malawi	5101227	4380828	0.858779		26	0	0	0	0	0	0	6500	13000	0	0
Malaysia	5066522	No PC required			26	0	0	0	0	0	0	0	0	0	0
Mali	5.27608e+06	4578495	0.867784		27	0	0	0	0	0	0	6750	13500	0	0
Marshall Islands	0	13507			0	0	0	0	0	0	0	0	0	0	0
Mexico	22956824	6795206	0.295999		115	0	0	0	0	0	0	28750	57500	0	0
Micronesia (Federated States of)	23571	26219	1.11234		1	0	0	0	0	0	0	250	500	0	0
Mozambique	8028696	7459181	0.929065		41	0	0	0	0	0	0	10250	20500	0	0
Myanmar	9938276	8615293	0.86688		50	0	0	0	0	0	0	12500	25000	0	0
Namibia	570715	572615	1.00333		3	0	0	0	0	0	0	750	1500	0	0
Nauru	0	2036			0	0	0	0	0	0	0	0	0	0	0
Nepal	6425293	5715762	0.889572		33	0	0	0	0	0	0	8250	16500	0	0
New Caledonia	40316	No data available			1	0	0	0	0	0	0	0	0	0	0
Nicaragua	1217401	664337	0.545701		7	0	0	0	0	0	0	1750	3500	0	0
Niger	6166469	5590123	0.906535		31	0	0	0	0	0	0	7750	15500	0	0
Nigeria	50196439	26662328	0.53116		251	0	0	0	0	0	0	62750	125500	0	1
Pakistan	42446670	22201937	0.523055		213	0	0	0	0	0	0	53250	106500	0	1
Panama	726495	317624	0.437201		4	0	0	0	0	0	0	1000	2000	0	0
Papua New Guinea	1.89999e+06	1758639	0.925605		10	0	0	0	0	0	0	2500	5000	0	0
Paraguay	1327141	562709	0.424001		7	0	0	0	0	0	0	1750	3500	0	0
Peru	5754701	1981342	0.3443		29	0	0	0	0	0	0	7250	14500	0	0
Philippines	21495897	32683234	1.52044		108	0	0	0	0	0	0	27000	54000	0	0
Rwanda	3083324	3107679	1.0079		16	0	0	0	0	0	0	4000	8000	0	0
Saint Lucia	23444	19654	0.838338		1	0	0	0	0	0	0	250	500	0	0
Samoa	48437	No data available			1	0	0	0	0	0	0	0	0	0	0
Sao Tome and Principe	54993	49291	0.896314		1	0	0	0	0	0	0	250	500	0	0
Senegal	4081962	4265729	1.04502		21	0	0	0	0	0	0	5250	10500	0	0
Sierra Leone	1996240	1784602	0.893982		10	0	0	0	0	0	0	2500	5000	0	0
Solomon Islands	152220	156300	1.0268		1	0	0	0	0	0	0	250	500	0	0
Somalia	4046474	3251703	0.803589		21	0	0	0	0	0	0	5250	10500	0	0
South Africa	10639109	2736656	0.257226		54	0	0	0	0	0	0	13500	27000	0	0
South Sudan	3197194	3269665	1.02267		16	0	0	0	0	0	0	4000	8000	0	0
Sudan	10351832	11454005	1.10647		52	0	0	0	0	0	0	13000	26000	0	0
Suriname	98719	41383	0.4192		1	0	0	0	0	0	0	250	500	0	0
Swaziland	322629	13534	0.0419491		2	0	0	500	1000	0	0	0	0	0	0
Syrian Arab Republic	4786817	No PC required			24	0	0	0	0	0	0	0	0	0	0
Tajikistan	1888913	82089	0.0434583		10	0	0	2500	5000	0	0	0	0	0	0
Timor-Leste	348909	187534	0.537487		2	0	0	0	0	0	0	500	1000	0	0
Togo	2.00553e+06	1940390	0.967522		11	0	0	0	0	0	0	2750	5500	0	0
Tonga	26155	26404	1.00952		1	0	0	0	0	0	0	250	500	0	0
Trinidad and Tobago	188486	13873	0.0736023		1	0	0	250	500	0	0	0	0	0	0
Tuvalu	0	2317			0	0	0	0	0	0	0	0	0	0	0
Uganda	12209562	11147601	0.913022		62	0	0	0	0	0	0	15500	31000	0	0
United Republic of Tanzania	15397654	10629729	0.690347		77	0	0	0	0	0	0	19250	38500	0	0
Uzbekistan	5614071	290749	0.0517893		29	0	0	7250	14500	0	0	0	0	0	0
Vanuatu	63271	69499	1.09843		1	0	0	0	0	0	0	250	500	0	0
Venezuela (Bolivarian Republic of)	5831567	192441	0.0329999		30	0	0	7500	15000	0	0	0	0	0	0
Viet Nam	14062853	3596883	0.255772		71	0	0	0	0	0	0	17750	35500	0	0
Wallis and Futuna	0	No data available			0	0	0	0	0	0	0	0	0	0	0
Yemen	7029446	3679545	0.523447		36	0	0	0	0	0	0	9000	18000	0	0
Zambia	4661222	3687095	0.791015		24	0	0	0	0	0	0	6000	12000	0	0
Zimbabwe	4143477	3747524	0.904439		21	0	0	0	0	0	0	5250	10500	0	0
Total countries	108	103	99			1	1	12	12	2	2	84	84	1	4
Total						250	500	28250	56500	218500	437000	1026750	2053500	1	4
Sources:
[1] United Nations, Department of Economic and Social Affairs, Population Division (2017). World Population Prospects: The 2017 Revision, custom data acquired via website: https://population.un.org/wpp/DataQuery/
[2] WHO PCT databank for 2012: http://www.who.int/neglected_diseases/preventive_chemotherapy/sth/db/?units=minimal&region=all&country=all&countries=all&year=2012
[3] Total Population #s for 2013: World Bank Data Bank: https://data.worldbank.org/
Note: data for the following locations was excluded because UN data was not disaggretated comparably: Dominica, Marshall Islands, Nauru, Tuvalu
Note: 1 sentinel site per 200,000 SAC, one sentinel site is one school, 50 children per school [WHO guidelines]
	year	Proportion SAC requiring PC	5 schools per district, 2012	10 schools per district, 2012	5 schools per district, 2016	10 schools per district, 2016
		<1%			250	500
		>=1 <10%			28250	56500
		>=10% <20%			218500	437000
	2016	<20%	355000	710000	247000	494000
		>=20%	1490750	2981500	1026750	2053500
		total	1845750	3691500	1273750	2547500
