# Supplementary material for: Formative research to inform development of a new diagnostic for soil-transmitted helminths: Going beyond the laboratory to ensure access to a needed product
Source: PLoS Negl Trop Dis. 2019 May 31;13(5):e0007372. doi: 10.1371/journal.pntd.0007372 (PMC6561600; doi:10.1371/journal.pntd.0007372)
Supplement: S2 File — (XLSX) [file pntd.0007372.s002.xlsx]

## Sheet: Table
Method	Kato Katz	FLOTAC	Simple Dx4STH	Spin Dx4STH	Multiparallel qPCR	Multiplex qPCR
Replicate	2 slides	1 (dual technique)	2	2	2	2
Extraction			MAL-MB	spin column	spin column	spin column
Amplification			isothermal	isothermal	cycler	cycler
Detection Channels			2	2	1	5
# of amplification machines			4	4	2	1
# of staff assuming optimal workflow	4-6	4-6	6	3	6	3
Time to analyze samples (hrs)			4.83333	6	7.08333	5.75
Cost ($USD) per Patient
Instruments	0	0	0.288681	0.300103	0.693042	0.0912292
Consumables (extraction)	0.0444	0.4773	3.68007	5.09706	5.09706	5.09706
Consumables (amplification)			4.36538	4.36538	6.11996	1.9949
Sensitivity	0.5	0.5	0.9	0.9	0.95	0.95
Specificity	0.95	0.95	0.95	0.95	0.99	0.99
Accuracy	0.725	0.725	0.925	0.925	0.97	0.97
Total Cost per Patient	0.0444	0.4773	8.33413	9.76255	11.9101	7.18319
Total Consumable Cost per Patient	0.0444	0.4773	8.04545	9.46244	11.217	7.09196
Total Cost per accurate diagnosis	0.0612414	0.658345	9.00987	10.5541	12.2784	7.40535

## Sheet: Assumptions and Sources
Variable	Value	Source/Assumptions
Inflation rate from 2009 to 2011	0.11	http://data.bls.gov/cgi-bin/cpicalc.pl?cost1=1&year1=2009&year2=2016
Existing Surveillance Tools Costs Per Sample	2016 USD		2009 USD (Taken directly from reference)
Kato Katz (1 smear) - Instrument	0	Sunk cost	0
Kato Katz (1 smear) - Consumables	0.0333	Speich, et al. (2010)	0.03
Kato Katz (1 smear) - Infrastructure	0.4995	Speich, et al. (2010)	0.45
Kato Katz (1 smear) - Salaries	1.3875	Speich, et al. (2010), Assumes 4-6 technicians	1.25
Kato Katz (2smear) - Instrument	0	Sunk cost	0
Kato Katz (2smear) - Consumables	0.0444	Speich, et al. (2010)	0.04
Kato Katz (2smear) -Infrastructure	0.4995	Speich, et al. (2010)	0.45
Kato Katz (2smear) -Salaries	1.7427	Speich, et al. (2010)	1.57
FLOTAC Double technique - Instrument	0	Sunk cost	0
FLOTAC Double technique - Consumables	0.2886	Speich, et al. (2010)	0.26
FLOTAC Double technique - Infrastructure	0.4995	Speich, et al. (2010)	0.45
FLOTAC Double technique - Salaries	1.8204	Speich, et al. (2010)	1.64
FLOTAC dual technique - Instrument	0	Sunk cost	0
FLOTAC dual technique - Consumables	0.4773	Speich, et al. (2010)	0.43
FLOTAC dual technique - Infrastructure	0.4995	Speich, et al. (2010)	0.45
FLOTAC dual technique - Salaries	2.1645	Speich, et al. (2010)	1.95
Existing Surveillance Tools Time Per Sample
All Methods - Sample collection (min)	10.55	Speich, et al. (2010)
Kato Katz (1 smear) - Sample Prep and Run Time	9.5	Speich, et al. (2010)
Kato Katz (2 smear) - Sample Prep and Run Time	16.5	Speich, et al. (2010)
FLOTAC Double technique - Sample Prep and Run Time	26	Speich, et al. (2010)
FLOTAC dual technique - Sample Prep and Run Time	17	Speich, et al. (2010)
Dx4STH + MAL-MB (Current scenario)
Costs and life expectancy
Sample prep cost per sample	3.68007	See "MAL-MB Sample Prep Costs"
Amplification cost per sample	4.36538	Assumes custom RPA kit, avg price based on quotes ("Quotes")
Instrument Cost	23094.5	Assuming holds 1 temp, reads 2 channels ("Workflow-MAL-MB")
Number of staff needed	6	Assuming scenario 1 ("Workflow-MAL-MB")
Hours per 96 samples	4.83333	Assuming scenario 1 ("Workflow-MAL-MB")
Number of T8	4	Assuming scenario 1 ("Workflow-MAL-MB")
T8 Life Span (years)	5	T8 and Twista user manual
T8 Life Span (runs)	20000	Email communication with Twista (2/11/2016)
Patients / run	4	Based on 8 well configuration, 2 tubes per patient
Costs Per Sample
Dx4STH - Instrument	0.288681	Assumes total instrument cost can be amortized across all runs
Dx4STH - Consumables	8.04545
Dx4STH - Infrastructure	0.4995	Assumes same infrastructure required as existing surveillance tools
Dx4STH - Salaries	1.7427	Assumes 6 technicians (same as Kato Katz)
Time Per Sample (min)	3.02083	Assuming optimal batch size of 96 per day
Dx4STH + Spin column DNA extraction
Costs and life expectancy
Sample prep cost per sample	5.09706	Assuming avg cost of silica column kits + consumables ("Stool extraction kit costs")
Amplification cost per sample	4.36538	Assumes custom RPA kit, avg price based on quotes ("Quotes")
Instrument Cost	24008.2	Assuming holds 1 temp, reads 2 channels ("Workflow-Column Extraction")
Number of staff needed	3	Assuming scenario 1 ("Workflow-Column Extraction")
Hours per 96 samples	6	Assuming scenario 1 ("Workflow-Column Extraction")
Number of T8	4	Assuming scenario 1 ("Workflow-Column Extraction")
T8 Life Span (years)	5	T8 and Twista user manual
T8 Life Span (runs)	20000	Email communication with Twista (2/11/2016)
patients / run	4	Based on 8 well configuration, 2 tubes per patient
Costs Per Sample
Dx4STH - Instrument	0.300103	Assumes total instrument cost can be amortized across all runs
Dx4STH - Consumables	9.46244
Dx4STH - Infrastructure	0.4995	Assumes same infrastructure required as existing surveillance tools
Dx4STH - Salaries	1.7427	Assumes 6 technicians (same as Kato Katz)
Time Per Sample (min)	3.75	Assuming optimal batch size of 96 per day
Multiparallel qPCR + Spin column DNA extraction
Costs and life expectancy
Sample prep cost per sample	5.09706	Assuming avg cost of silica column kits + consumables ("Stool extraction kit costs")
Amplification cost per sample	6.11996	Assumes manual assembly of primers, probes, reagents and tubes, 4 rxns per patient ("PCR costs")
Instrument Cost	73924.4	Assuming cycles temp, reads 1 channel, ("Workflow-qPCR")
Number of staff needed	6	Assuming Scenario 1 ("Workflow-qPCR")
Hours per 96 samples	7.08333	Assuming Scenario 1 ("Workflow-qPCR")
Number of ABI7500	2	Assuming Scenario 1 ("Workflow-qPCR")
ABI7500 Life Span (Years)
ABI7500 Life Span (runs)	5333.33	8000 hours (for the lamp) divded by 90 minutes per run
patients / run	20	Based on 96 wells per plate, 4 wells per patient
Costs Per Sample
qPCR - Instrument	0.693042	Assumes total instrument cost can be amortized across all runs
qPCR - Consumables	11.217
qPCR - Infrastructure	0.4995	Assumes same infrastructure required as existing surveillance tools
qPCR - Salaries	1.7427	Assumes 6 technicians (same as Kato Katz)
Time Per Sample (min)	4.42708	Assuming optimal batch size of 96 per day
Multiplex qPCR + Spin column DNA extraction
Costs and life expectancy
Sample prep cost per sample	5.09706	Assuming avg cost of silica column kits + consumables ("Stool extraction kit costs")
Amplification cost per sample	1.9949	Assumes manual assembly of primers, probes, reagents and tubes, 1 rxn per patient ("PCR costs")
Instrument Cost	38924.4	Assuming cycles temp, reads 5 channels: 4 analytes + control, (Workflow-PCR")
Number of staff needed	3	Assuming Scenario 1 ("Workflow-qPCR")
Hours per 96 samples	5.75	Assuming Scenario 1 ("Workflow-qPCR")
Number of ABI7500	1	Assuming Scenario 1 ("Workflow-qPCR")
ABI7500 Life Span (Years)
ABI7500 Life Span (runs)	5333.33	8000 hours (for the lamp) divded by 90 minutes per run
patients / run	80	Based on 96 wells per plate, 1 well per patient
Costs Per Sample
qPCR - Instrument	0.0912292	Assumes total instrument cost can be amortized across all runs
qPCR - Consumables	7.09196
qPCR - Infrastructure	0.4995	Assumes same infrastructure required as existing surveillance tools
qPCR - Salaries	1.7427	Assumes 6 technicians (same as Kato Katz)
Time Per Sample (min)	3.59375	Assuming optimal batch size of 96 per day

## Sheet: Quotes
Cost for a custom RPA kit, based on quoted volume estimates
Varying demand estimates	Patients	Reactions	RPA # of Kits
Low Demand Estimate	25000	50000	500
Medium Demand Estimate	200000	400000	4000
High Demand Estimate	450000	900000	9000
Quote from Alere/Twist
Reactions per kit (STH1 + STH2 + controls)	Quantity	Unit Price	Total Patients	Price/patient
56	450	278	25200	4.96429
104	250	410	26000	3.94231
56	3580	271	200480	4.83929
104	1930	397	200720	3.81731
56	8040	270	450240	4.82143
104	4330	396	450320	3.80769
			avg	4.36538
			min	3.80769
			max	4.96429

## Sheet: MAL-MB Sample Prep Costs
Supplies	price ($)	unit	UOM	price / single unit	# of units required for MAL-MB Sample Prep	Total Price
2 mL eppendorf tubes	87.28	500	tube	0.17456	1	0.17456		KOH	108.50/1kg	1M	200mM/1L	amt (g)/1mL	cost/g	cost/rxn
tips	106	960	tips	0.110417	12	1.325				56.11	11.22	0.01122	0.1085	0.00121737
SQ-Easy tube	41.09	100	tube	0.4109	1	0.4109
filter	0.47	1	filter tip	0.47	1	0.47		PEG		cost/1mL	cost/rxn					60% of 1mL
lysis buffer				0.043405	1	0.043405			26.74/500mL	0.05348	0.032088
200mM KOH	0.001217
60% PEG	0.032088							water	50.50/1L	cost/1mL	cost/rxn					200ul of 1mL
Water	0.0101									0.0505	0.0101
garnet beads	231	500	g	0.462	0.5	0.231
zirconia beads	54.4	500	g	0.1088	0.5	0.0544		potassium acetate	118/1kg	3M	3M/500ul	cost/g	cost/rxn
binding buffer				0.017371	1	0.017371				294.42	0.14721	0.118	0.0173708
3M Potassium acetate	0.017371
isopropanol				0.06276	1	0.06276		isopropanol	52.30/500mL	cost/1mL	cost/rxn					0.6x 1mL
magnetic beads	4140	100	g	0.828	1	0.828				0.1046	0.06276
wash buffer				0.062484	1	0.062484
10mM Tris-HCl	0.000184							Tris-HCl	233/1kg	1M	10mM/1L	amt (g)/500ul	cost/g	cost/rxn
70% Ethanol	0.0623									157.6	1.576	0.000788	0.233	0.000183604
AE buffer				0.000187069	1	0.000187069
10mM Tris-HCl	0.000184							Ethanol	178/1L	cost/500ul	cost/rxn					70% of 500ul
0.5mM EDTA	3.06852e-06									0.089	0.0623
Total						3.68007
								EDTA	105/1kg	1M	0.5mM/1L	amt (g)/200ul	cost/g	cost/rxn
										292.24	0.14612	2.9224e-05	0.105	3.06852e-06

## Sheet: Stool extraction kit Costs
Kit	Manufacturer	Starting mass (mg)	Mode of lysis	Inhibitor removal	DNA binding	Centrifugation step?	Price ($)	#Preps	Cost per extraction ($)	Notes
Spin columns
QIAamp DNA stool mini	Qiagen, Valencia, CA	220	C, T, PK	InhibitEX	silica column	Yes	216	50	4.32	Used for STH dx
PowerSoil DNA Isolation Kit	MO BIO Laboratories	250	M	precipitation, centrifugation	silica column	Yes	274	50	5.48	Used for STH dx
FastDNA Spin kit for soil	MP Biomedicals, Solon, OH	500	M	precipitation, centrifugation	silica beads	Yes	292	50	5.84	Used for STH dx
Xpedition Soil/ Fecal DNA miniPrep	Zymo Research Corp.	150	M	spin filters	silica column	Yes	211	50	4.22
AccuPrep stool DNA extraction kit	Bioneer Corp., Daejeon, South Korea	200	C, T, PK	precipitation, centrifugation	glass fiber column	Yes	250	100	2.5
UltraClean Fecal DNA kit	MoBio, Carlsbad, CA	250	M, C, T	precipitation, centrifugation	silica column	Yes	211	50	4.22
PureLink Microbiome DNA purification kit	ThermoFisher Scientific	200	C, M, T	precipitation, centrifugation	silica column	Yes	260	50	5.2
Isolate Fecal DNA kit	Bioline	150	M	filtration	silica column	Yes	230	100	2.3
M = mechanical (bead beating)								Total cost per extraction	4.26
T = temperature (boiling, freeze-thaw)
E = enzymatic
C = chemical
			Other consumables
			Supplies	price ($)	unit	UOM	price / single unit	# of units required	Total Price
			1.5 mL Eppy tubes	87.28	500	tube	0.17456	1	0.17456
			Pipet tips	106	960	tips	0.110417	6	0.6625
							Other consumables		0.83706
								Average cost of extraction kit (silica)	5.09706

## Sheet: PCR costs
2016-03-15	Cost analysis of STH RPA assay (per reaction)
RPA reaction
Oligo	PATH #	MW	Qtty (nmol)	vol of TE added/ Total vol	Conc [uM]	Req conc [uM]/50 ul rxn	vol req/ 50ul rxn	Total #rxn	Price $	$/rxn
Primers
Alum97F	677	7085.6	40.8	408	100	0.2	0.1	4080	8.51	0.00208578
Alum184R	678	5981.9	33.3	333	100	0.2	0.1	3330	7.4	0.00222222
Ttr219F	681	7286.8	32.5	325	100	0.2	0.1	3250	8.88	0.00273231
Ttr294R	682	6956.5	32.9	329	100	0.2	0.1	3290	8.51	0.00258663
Ad125F	683	7087.7	27.6	276	100	0.2	0.1	2760	8.51	0.00308333
Ad195R	684	6688.4	25.6	256	100	0.2	0.1	2560	8.14	0.00317969
Na58F	685	6732.4	35.5	355	100	0.2	0.1	3550	8.14	0.00229296
Na158R	686	6430.2	29	290	100	0.2	0.1	2900	7.77	0.00267931
PhHV-267s	689	6479.3	26.4	264	100	0.2	0.1	2640	7.77	0.00294318
PhHV-337as	690	5781.8	28.8	288	100	0.2	0.1	2880	7.03	0.00244097			Al rxn	0.0978223
Probes													Tt rxn	0.0401536
Ttr244P	740	9592	38.1	381	100	0.12	0.06	6350	221.2	0.0348346			Ad rxn	0.140881
Na81MGB	741	7262.2	9	90	100	0.12	0.06	1500	248	0.165333			Na rxn	0.170306
Alum125P	742	7882.4	14	140	100	0.12	0.06	2333.33	218.2	0.0935143			IAC	0.170717
Ad155MGB	762	6633.8	11	110	100	0.12	0.06	1833.33	246.8	0.134618			Avg/rxn	0.123976
PhHV-P	?	7262.2	9	90	100	0.12	0.06	1500	248	0.165333
							Total/multiplex rxn			0.61988
							Total/multiparallel rxn			0.15497
Other reaction components
Components								Total #rxn	Price $	$/rxn
Brilliant III Ultra-Fast QPCR Master Mix		600805	Stratagene					400	283.5	0.70875	5 ml
HotStarTaq Master Mix Kit			1000 U					400	755	1.8875	12 x 0.85 ml		Verweij, 2007
TaqMan® Fast Advanced Master Mix		Thermoscientific	4444557					500	465	0.93	1 x 5 ml		Mejia
									Mean	1.17542
Real-time PCR tube strips and cap strips		E951022109	Eppendorf					120	276.58	0.288104
Real-Time 96-Well PCR Plates			Eppendorf™					20	119.33	0.062151
Corning™ Universal Optical Microplate Sealing Tape		05-539-107	Corning					100	469.95	0.0489531
				Per Patient		Multiplex (5) qPCR assay, indiv tube				2.0834	Excludes other consumables i.e., pipette tips
						Multiplex (5) qPCR assay, plate				1.9064	Excludes other consumables i.e., pipette tips
									Average	1.9949
				Per patient		Multi-parallel qPCR, indiv tube				6.47396	Excludes other consumables i.e., pipette tips
						Multi-parallel qPCR, plate				5.76596	Excludes other consumables i.e., pipette tips
									Average	6.11996	IAC in each tube
				Per species detected		Monoplex qPCR + IAC, indiv tube				1.61849	Excludes other consumables i.e., pipette tips
						Monoplex qPCR + IAC, plate				1.44149	Excludes other consumables i.e., pipette tips
									Average	1.52999	IAC in each tube
Other consumables not included
Items								Total #rxn	Price $	$/rxn
P10 tips
P200 tips
P1000 tips
Eppendorf tubes

## Sheet: Equipment Pricing 
Equipment	Model	Price	VWR number	Manufacture	Warranty	Comments
T8	T8	5494.5	-	Twist	5 years	replacing Twista
Heat Block	-	368.45	12621-104	VWR	5 years	interchangable blocks allow up to 30 tubes
Mini centrifuge	-	473.56	10067-588	VWR	2 year	8x 2mL eppendorf tubes/4x 0.2mL strip tubes
Micro centrifuge	5424	3487	80094-130	Eppendorf	2 years P/L	non refrigerated; holds 24 2mL tubes
Vortex mixer	-	346.19	10153-834	VWR	5 years P/L	Fixed speed
ABI7500		35000
Vortex attachment		200
Magnetic Rack (12)	MangaRack	374		Thermo Fisher
96-well plate magnetic separator rack		2700
Replacement lamp		300				good for 8000 hrs, or 5333 runs (assuming 90 min runs), not currently included in instrument costs

## Sheet: Workflow-MAL-MB
								Minutes Elapsed	5	10	15	20	25	30	35	40	45	50	55	60	65	70	75	80	85	90	95	100	105	110	115	120	125	130	135	140	145	150	155	160	165	170	175	180	185	190	195	200	205
								Steps	1		2			4			4		5			6			7		8	9		10	11	12		13	14	15	6			7		9				10
Scenario	Equipment	Quantity	Cost	Samples	Technician	Batch #	Cumulative samples tested (patients)	Time elapsed at end of run (hours)	Add buffer and beads to tube (Sqeasy tube)		Measure sample and add to tube (Sqeasy tube)			Shake/vortex for 3 min (assume 4 at a time by hand; this can be sped up with a vortexer)			Heat in heat block @ 95-100		Squeeze liquid into tube			Add binding buffer, isopropanol, and magnetic beads			Shake solution (by hand or on rocker)		Put tube on magnetic rack (3 min)	Pipette remaining liquid		add wash buffer and quick vortex	put back on magnetic rack (3min)	pipette remaining liquid		Add elution buffer and vortex	Put back on magnetic rack (3min)	Add resuspension buffer to RPA pellet	Add elution (DNA) into RPA tube (32 tubes)			Add MgOAc to caps		Amplification				Record
1	Heat block	1	368.45	16	1	1	16	3.16667																																		4 T8/Twista
	micro centrifuge	0	0	16	2	2	32	3.5																																						4 T8/Twista
	mini centrifuge	0	0	16	3	3	48	3.83333
	T8	4	21978	16	4	4	64	4.16667
	Magnetic rack (12)	2	748	16	5	5	80	4.5
	96-well plate magnetic separator rack	0	0	16	6	6	96	4.83333
Totals			23094.5	96	6			4.83333
[truncated: 23 more columns]

## Sheet: Workflow-Column Extraction
								Minutes Elapsed	5	10	15	20	25	30	35	40	45	50	55	60	65	70	75	80	85	90	95	100	105	110	115	120	125	130	135	140	145	150	155	160	165	170	175	180	185	190	195	200	205
								Steps	1		2	3		4		5									6		7		8		9				10
Scenario	Equipment	Quantity	Cost	Samples	Technician	Batch #	Cumulative samples tested (patients)	Time elapsed at end of run (hours)	Transfer EZ Squeeze, suspend, and vortex		Transfer to fresh tube	Heat in heat block @		Proteinase K, heat in heat block		DNA Extraction (5 x spins)									Add RPA		Add DNA		Add MgO to caps		Amplification				Record
Scenario 1: 2 heat blocks, 1 microcentrifuge or 2 mini centrifuges, and 4 T8s	Heat block	2	736.9	16	1	1	16	2.25								1 microcetrifuge / 2 mini															4 T8/Twista
	micro centrifuge	0	0	16	2	2	32	3																	1 microcetrifuge / 2 mini															4 T8/Twista
	mini centrifuge	2	947.12	16	3	3	48	3.75																										1 microcetrifuge / 2 mini															4 T8/Twista
	T8	4	21978	16	1	4	64	4.5																																			1 microcetrifuge / 2 mini
	Vortex mixer	1	346.19	16	2	5	80	5.25
				16	3	6	96	6
Totals			24008.2	96	3			6
[truncated: 31 more columns]

## Sheet: Workflow-qPCR
Multiplex Method (100 patient samples = 100 rxns)								Minutes Elapsed	5	10	15	20	25	30	35	40	45	50	55	60	65	70	75	80	85	90	95	100	105	110	115	120	125	130	135	140	145	150	155	160	165	170	175	180	185	190	195	200	205
								Steps	0			1		2	3		4		5									6		7		8		9
Scenario	Equipment	Quantity	Cost	Samples	Technician	Batch #	Cumulative samples tested (1/patient)	Time elapsed at end of run (hours)	Create oligo mix			Transfer EZ Squeeze, suspend, and vortex		Transfer to fresh tube	Heat in heat block @		Proteinase K, heat in heat block		DNA Extraction (5 x spins)									Add RPA		Add DNA		Add MgO to caps		Amplification
Scenario 1: 2 heat blocks, 1 microcentrifuge or 2 mini centrifuges, and 4 T8s	Heat block	2	736.9	16	1	1	16	3.91667											Set 1: 2 mini-centrifuge															ABI7500
	micro centrifuge	0	0	16	2	2	32	3.91667											Set 2: 2 minicentrifuge															ABI7500
	mini centrifuge	6	2841.36	16	3	3	48	3.91667											Set 3: 2 minicentrifuge															ABI7500
	T8	0	0	16	1	4	64	5.75																																	Set 1: 2 mini-centrifuge
	Vortex mixer	1	346.19	16	2	5	80	5.75																																	Set 2: 2 minicentrifuge
	ABI7500	1	35000	16	3	6	96	5.75																																	Set 3: 2 minicentrifuge
Totals			38924.4	96	3			5.75
Multiparallel Method (100 patient samples = 400 rxns)								Minutes Elapsed	5	10	15	20	25	30	35	40	45	50	55	60	65	70	75	80	85	90	95	100	105	110	115	120	125	130	135	140	145	150	155	160	165	170	175	180	185	190	195	200	205
								Steps	0			1		2	3		4		5									6		7		8		9
Scenario	Equipment	Quantity	Cost	Samples	Technician	Batch #	Cumulative samples tested (4/patient)	Time elapsed at end of run (hours)	Create oligo mix			Transfer EZ Squeeze, suspend, and vortex		Transfer to fresh tube	Heat in heat block @		Proteinase K, heat in heat block		DNA Extraction (5 x spins)									Add RPA		Add DNA		Add MgO to caps		Amplification
Scenario 1: 2 heat blocks, 1 microcentrifuge or 2 mini centrifuges, and 4 T8s	Heat block	2	736.9	16	1	1	16	3.91667											Set 1: 2 mini-centrifuge															ABI7500
	micro centrifuge	0	0	16	2	2	32	3.91667											Set 2: 2 minicentrifuge															ABI7500
	mini centrifuge	6	2841.36	16	3	3	48	3.91667											Set 3: 2 minicentrifuge															ABI7500
	T8	0	0	16	1	4	64	5.75																																	Set 1: 2 mini-centrifuge
	Vortex mixer	1	346.19	16	2	5	80	5.75																																	Set 2: 2 minicentrifuge
	ABI7500	2	70000	16	3	6	96	5.75																																	Set 3: 2 minicentrifuge
				16	1	7	112	6.58333
				16	2	8	128
				16	3	9	144
				16	1	10	160	7.08333
				16	2	11	176
				16	3	12	192
				16	4	13	208	3.91667											Set 1: 2 mini-centrifuge															ABI7500
				16	5	14	224	3.91667											Set 2: 2 minicentrifuge															ABI7500
				16	6	15	240	3.91667											Set 3: 2 minicentrifuge															ABI7500
				16	4	16	256	5.75																																	Set 1: 2 mini-centrifuge
				16	5	17	272																																		Set 2: 2 minicentrifuge
				16	6	18	288																																		Set 3: 2 minicentrifuge
				16	4	19	304	6.58333
				16	5	20	320
				16	6	21	336
				16	4	22	352	7.08333
				16	5	23	368	7.08333
				16	6	24	384	7.08333
Totals			73924.4	384	6		384	7.08333
[truncated: 72 more columns]
